# Supplementary material for: Preparation of Peptide-Based Magnetogels for Removing Organic Dyes from Water
Source: Gels. 2024 Apr 24;10(5):287. doi: 10.3390/gels10050287 (PMC11120949; doi:10.3390/gels10050287)
Supplement: Supplementary file 1 [file gels-10-00287-s001.zip]

Archive with 9 entries (9 files):
- Figure S1.png
- Figure S2.png
- Figure S3.png
- Figure S4.png
- Figure S5.png
- Figure S6.png
- Figure S7.png
- Figure S8.png
- Figure S9.png
